# Supplementary material for: β-Hydroxybutyrate Attenuates Painful Diabetic Neuropathy via Restoration of the Aquaporin-4 Polarity in the Spinal Glymphatic System
Source: Front Neurosci. 2022 Jul 11;16:926128. doi: 10.3389/fnins.2022.926128 (PMC9309893; doi:10.3389/fnins.2022.926128)
Supplement: Supplementary file 1 [file Data_Sheet_1.zip]

Archive with 53 entries (43 files):
- Supplementary materials/
- Supplementary materials/Immunofluorescence images/
- Supplementary materials/Immunofluorescence images/Group BHB/
- Supplementary materials/Immunofluorescence images/Group BHB/AQP4.tif
- Supplementary materials/Immunofluorescence images/Group BHB/CD31.tif
- Supplementary materials/Immunofluorescence images/Group BHB/DAPI.tif
- Supplementary materials/Immunofluorescence images/Group BHB/Merge.tif
- Supplementary materials/Immunofluorescence images/Group C/
- Supplementary materials/Immunofluorescence images/Group C/AQP4.tif
- Supplementary materials/Immunofluorescence images/Group C/CD31.tif
- Supplementary materials/Immunofluorescence images/Group C/DAPI.tif
- Supplementary materials/Immunofluorescence images/Group C/Merge.tif
- Supplementary materials/Immunofluorescence images/Group PDN/
- Supplementary materials/Immunofluorescence images/Group PDN/AQP4.tif
- Supplementary materials/Immunofluorescence images/Group PDN/CD31.tif
- Supplementary materials/Immunofluorescence images/Group PDN/DAPI.tif
- Supplementary materials/Immunofluorescence images/Group PDN/Merge.tif
- Supplementary materials/MRI images/
- Supplementary materials/MRI images/Group BHB/
- Supplementary materials/MRI images/Group BHB/BHB 0.5h.jpg
- Supplementary materials/MRI images/Group BHB/BHB 0min.jpg
- Supplementary materials/MRI images/Group BHB/BHB 1.5h.jpg
- Supplementary materials/MRI images/Group BHB/BHB 15min.jpg
- Supplementary materials/MRI images/Group BHB/BHB 1h.jpg
- Supplementary materials/MRI images/Group BHB/BHB 2.5h.jpg
- Supplementary materials/MRI images/Group BHB/BHB 2h.jpg
- Supplementary materials/MRI images/Group BHB/BHB 3h.jpg
- Supplementary materials/MRI images/Group BHB/BHB 6h.jpg
- Supplementary materials/MRI images/Group C/
- Supplementary materials/MRI images/Group C/0.5h.jpg
- Supplementary materials/MRI images/Group C/0min.jpg
- Supplementary materials/MRI images/Group C/1.5h.jpg
- Supplementary materials/MRI images/Group C/15min.jpg
- Supplementary materials/MRI images/Group C/1h.jpg
- Supplementary materials/MRI images/Group C/2.5h.jpg
- Supplementary materials/MRI images/Group C/2h.jpg
- Supplementary materials/MRI images/Group C/3h.jpg
- Supplementary materials/MRI images/Group C/6h.jpg
- Supplementary materials/MRI images/Group PDN/
- Supplementary materials/MRI images/Group PDN/PDN 0.5h.jpg
- Supplementary materials/MRI images/Group PDN/PDN 0min.jpg
- Supplementary materials/MRI images/Group PDN/PDN 1.5h.jpg
- Supplementary materials/MRI images/Group PDN/PDN 15min.jpg
- Supplementary materials/MRI images/Group PDN/PDN 1h.jpg
- Supplementary materials/MRI images/Group PDN/PDN 2.5h.jpg
- Supplementary materials/MRI images/Group PDN/PDN 2h.jpg
- Supplementary materials/MRI images/Group PDN/PDN 3h.jpg
- Supplementary materials/MRI images/Group PDN/PDN 6h.jpg
- Supplementary materials/WB original results/
- Supplementary materials/WB original results/AQP4.Tif
- Supplementary materials/WB original results/SNTA1.Tif
- Supplementary materials/WB original results/Statement.doc
- Supplementary materials/WB original results/β-actin.Tif
